# Supplementary material for: A new extinct species of alligator lizard (Squamata: Elgaria) and an expanded perspective on the osteology and phylogeny of Gerrhonotinae
Source: BMC Ecol Evol. 2021 Sep 29;21:184. doi: 10.1186/s12862-021-01912-8 (PMC8482661; doi:10.1186/s12862-021-01912-8)
Supplement: Supplementary file 2 — Additional file 2. Phylogenetic matrix for alligator lizards. Morphological phylogenetic matrix formatted for Bayesian analysis in MrBayes. [file 12862_2021_1912_MOESM2_ESM.nex]

#NEXUS

BEGIN DATA;
	DIMENSIONS NTAX=46 NCHAR=80;
	FORMAT DATATYPE=STANDARD GAP=- MISSING=?;
MATRIX

Abronia_campbelli_UTA_35945			1100100000000001(01)0001100100111010001101(01)1010000011110000001001011000111011111011
Abronia_campbelli_UTA_35952			1100100000000001(01)0001001100111010001101(01)100001001111000000101101100011(01)0111110(01)1
Abronia_graminea_CAS_138886			100100000000010111000000110111010001001110100000000000?110100120(01)010211011111010
Abronia_graminea_UTA_38831			1001000000000101110000001101110100010011101000000001000110100(01)201010211011111010
Abronia_lythrochila_TNHC_112900		1100000000000001100001011(01)0111010001001000100101001000?0001011010000111011111011
Abronia_mixteca_UTA_5790			11110000010001011101010111001101001100000000000000000001101111001001211011111010
Abronia_mixteca_UTA_30324			11110000010001011101010010001101001100000000000000000001101111001001211011011010
Abronia_ornelasi_UTA_6220			11000000000001011100000010011101000100110010010000000000101011001000111001111001
Abronia_taeniata_TCWC_4911			100000000000000101000001110111110001000100100000110000000010010100001110111(01)1010
Abronia_taeniata_TCWC_30660			1001000000000000(01)1000001110111010001000(01)00100000010000?0001001000000111011111010
Abronia_gadovii_TCWC_9907			11110000010001(01)000000000100011110001011110000100001000000011(01)0001000110001201000
Abronia_gadovii_TCWC_11384			11110000010001010000000011011121000101011000010000100000001010001000110000101101
Abronia_monticola_TNHC_32083		11110000000000100000100001001111000101011011010000000000001000011000110001101000
Abronia_moreletii_TNHC_29675		1(01)00100000000000(01)000000011001111000100011011000010000000001010011001110001101000
Barisia_ciliaris_FMNH_30707			1121001001001110010000011111112100010001100001000010000(01)01100101110001(01)000000110
Barisia_imbricata_TNHC_76984		1121001001001110110000011100112100010001100010000000000100100101000011(01)001000010
Barisia_levicollis_MVZ_68782		111100110101111101100001111111210001000000001000001001110(01)1110010000010000?00010
Barisia_levicollis_MVZ_68783		11110011010111110110000111101121000100000000100000000011001111010000010000?00010
Elgaria_cedrosensis_SDNHM_27702		100000000000000111000000100011111001000010001(12)0000000000001010010000110000001000
Elgaria_cedrosensis_SDNHM_30296		10000000000000011100000010001111100100001000010000000000001010010000110000001000
Elgaria_coerulea_TNHC_14643			101010000000000101000000110011110001000010000(12)0000000000001010010000110001001000
Elgaria_coerulea_TNHC_58792			1000100000000011110000001100112100010000(12)000010000000000001010010010110000001000
Elgaria_kingii_SDNHM_24252			1(01)001000000000111100000011001111000100002000020000000000001010(01)1(01)000110000(01)01000
Elgaria_kingii_SDNHM_27895			1(01)00100000000001010000001(01)001111000100001000020(01)00000000001010110000110000001000
Elgaria_multicarinata_TNHC_4478		10001000000000010100000011001111000100000000020000000000001010010000110100001000
Elgaria_multicarinata_TNHC_35666	101010000000000101000000110011110001000?000002000000000(01)001010010000110100001000
Elgaria_nana_SDNHM_17102			100010000000000101000000110011110001000(01)1000020000000000001010010000110100001020
Elgaria_nana_SDNHM_52886			1000100000000001010000001100(01)1110001000010000200000000000010100(01)0000110100(01)01000
Elgaria_panamintina_MVZ_75918		10000000000000010100000111001111000100000000020100000000001010010000?10000001000
Elgaria_panamintina_MVZ_191076		1000000000000001000000001100(01)1110001000000100201000000000(01)10(01)0011000110000(02)01000
Elgaria_paucicarinata_SDNHM_45100	10001000000000010100000000001121000100001000020(01)00000000001010010000110001001000
Elgaria_paucicarinata_SDNHM_45106	1000100000000001010000000001111100010000100012010000000000101001(01)000110000001000
Elgaria_velazquezi_SDNHM_68677		1000100000000001010000001(01)0111211001000010000200000000000010(01)0011000010000001000
Elgaria_velazquezi_SDNHM_68678		10001000000000010000100011001121000100001000020100000000001010110000110000001000
Gerrhonotus_infernalis_TNHC_18988	111000000000000111000101000011210001000010100100000001110110(01)0010100110000001101
Gerrhonotus_infernalis_TNHC_92262	11110000000000011100010010001111000100000010110000000111011010010100110000001101
Gerrhonotus_liocephalus_TCWC_8585	11000000000000011100000010011111000100000010110100000000001010010100110000001101
Gerrhonotus_lugoi_CM_49012			10110000000011110100210010001121000100001000020000000001001010010000110000001000
Gerrhonotus_lugoi_LACM_116254		11010000010011110200210000011121100100001000020000000001001010010000110000001000
Gerrhonotus_ophiurus_TCWC_35604		111000000000000101010101110011210001000(01)0000010000000000001010010100110000001101
Gerrhonotus_parvus_SRSU_5537		100100?000000001110000?02000111100010100(01)0??0100000000010?101000000021000?0?????
Gerrhonotus_parvus_SRSU_5538		100100000000000110000000100011110001010000000100000000010010100000002100010010??
LACM_10601							10?0?000000?????010000001101111100?100??1000020100000?000?1?00?1000??100???0????
Ophisaurus_mimicus_NCSM_25699		000011001?100001020010001100(01)02000010000010001110000101100000020001021000020????
Pseudopus_apodus_YPM_herr_12870		0000?1001?1000010200000000001020000100000110021020?01001000000212010310000201?00
Celestus_enneagrammus_FMNH_108860	102000001?1000100201010011001021000100002010010000000000001010000001110000201010
;
END;

begin mrbayes;

log start filename=Elgaria.log;
set autoclose=yes nowarnings=no autoreplace=no;

outgroup Celestus_enneagrammus_FMNH_108860;

[constraint Abronia_Barisia_keel_Gerr partial = 1-7 9-18 35-37 40: 19-34 44-46;
constraint keel_Gerr partial = 35-37 40 41 42: 1-7 9-18 19-34 44-46; [41 and 42 are parvus]
constraint inf_oph partial = 35 36 40: 37 1-7 9-18 19-34 44-46;
constraint Abronia_Barisia partial = 1-7 9-18: 19-37 40 44-46;
constraint Barisia partial = 15-18: 1-7 9-14 19-37 40 44-46;
constraint Abronia partial = 1-7 9-14: 15-18 19-37 40 44-46;
constraint Abronia_E partial = 1 2 5 13 14: 3 4 6 7 9-12 15-18 19-34 35-37 40 44-46;
constraint Abronia_W partial = 3 4 6 7 9-12: 1 2 5 13 14 15-18 19-34 35-37 40 44-46;
constraint oaxacae partial = 3 4 9 10: 6 7 11 12 15-18 19-34 35-37 40 44-46;

constraint Elgaria partial = 19-34: 1-7 9-18 35-37 40 44-46;
constraint no_coerulea partial = 19 20 23-34: 21 22 1-7 9-18 35-37 40 44-46;
constraint coerulea partial = 21 22: 19 20 23-34 1-7 9-18 35-37 40 44-46;
constraint kingii_pauci partial = 23 24 31 32: 19-22 25-30 33 34 1-7 9-18 35-37 40 44-46;
constraint cedro_velaz partial = 19 20 33 34: 21-32 1-7 9-18 35-37 40 44-46;
constraint multi_nana_panam_cedro_velaz partial = 19 20 33 34 25-30: 21 22 23 24 31 32 1-7 9-18 35-37 40 44-46;
constraint multi_nana_panam partial = 25-30: 19-24 31-34 1-7 9-18 35-37 40 44-46;
constraint kingii partial = 23 24: 31 32 1-7 9-18 35-37 40 44-46;
constraint pauci partial = 31 32: 23 24 1-7 9-18 35-37 40 44-46;
constraint cedro partial = 19 20: 33 34 1-7 9-18 35-37 40 44-46;
constraint velaz partial = 33 34: 19 20 1-7 9-18 35-37 40 44-46;

prset topologypr=constraints(Abronia_Barisia, Barisia, Abronia, Abronia_Barisia_keel_Gerr, keel_Gerr, inf_oph, Abronia_E, Abronia_W, oaxacae, Elgaria, no_coerulea, coerulea, kingii_pauci, cedro_velaz, multi_nana_panam_cedro_velaz, multi_nana_panam, kingii, pauci, cedro, velaz);]


lset applyto=(all)  coding=variable rates=gamma; 
prset applyto=(all) Symdirihyperpr = fixed(infinity);
	
		showmodel;
	
	mcmcp
	ngen=2000000
	filename=gerr_MB
	nruns=2
	nchains=4          
   	temp=0.01     
   	samplefreq=1000
   	printfreq=1000
   	Mcmcdiagn=yes
   	Diagnfreq=1000
   	savebrlens=yes  
   
 
   checkpoint=yes
   checkfreq=200
   append=no;
 
mcmc;    

sumt cont=all;
sump;

	
END;
