# Supplementary material for: A new extinct species of alligator lizard (Squamata: Elgaria) and an expanded perspective on the osteology and phylogeny of Gerrhonotinae
Source: BMC Ecol Evol. 2021 Sep 29;21:184. doi: 10.1186/s12862-021-01912-8 (PMC8482661; doi:10.1186/s12862-021-01912-8)
Supplement: Supplementary file 4 — Additional file 4. Binning commands. Commands for binning continuous character ratios. [file 12862_2021_1912_MOESM4_ESM.r]

library("OneR")

#Frontal length/width
frontal <- c(1.05918619, 1.097636177, 1.191954023, 1.153751538, 1.514529915, 1.291139241, 1.318791946, 1.255823209, 1.291725105, 1.307163359, 1.354216867, 1.359055118, 1.348445596, 1.376139429, 1.289788933, 1.364321608, 1.460162602, 1.370989265, 1.486156812, 1.428370787, 1.415254237, 1.347734457, 1.448336252, 1.292068987, 1.284051836, 1.286052009, 1.319838057, 1.38372093, 1.07320442, 1.161387632, 1.494331066, 1.542168675, 1.119695321, 1.381081081, 1.280178838, 1.418426104, 1.343352601, 1.517509728, 1.274314214, 1.384201077, 1.183400268, 1.441041348, 1.051578947, 1.450955414, 1.563451777, 1.387684302, 1.487356322)
bin(frontal, nbins=3, labels = NULL, method = c("length"), na.omit = TRUE)

#Nasal process premaxilla width
nasal_proc_pmx <- c(0.444444444, 0.444444444, 0.444444444, 0.444444444, 0.444444444, 0.555555556, 0.555555556, 0.444444444, 0.444444444, 0.444444444, 0.666666667, 0.555555556, 0.555555556, 0.333333333, 0.333333333, 0.625, 0.444444444, 0.4, 0.444444444, 0.333333333, 0.555555556, 0.333333333, 0.333333333, 0.5, 0.444444444, 0.333333333, 0.444444444, 0.444444444, 0.333333333, 0.555555556, 0.555555556, 0.444444444, 0.555555556, 0.444444444, 0.555555556, 0.333333333, 0.333333333, 0.555555556, 0.555555556, 0.555555556, 0.666666667, 0.333333333, 0.333333333, 0.333333333, 0.777777778)
bin(nasal_proc_pmx, nbins=3, labels = NULL, method = c("length"), na.omit = TRUE)

#Maxilla facial process width, number tooth positions under proc/total tooth pos [left max]

facial_proc_max <- c(0.277777778, 0.277777778, 0.333333333, 0.333333333, 0.294117647, 0.333333333, 0.3125, 0.333333333, 0.375, 0.333333333, 0.333333333, 0.363636364, 0.333333333, 0.315789474, 0.315789474, 0.35, 0.333333333, 0.35, 0.333333333, 0.352941176, 0.35, 0.333333333, 0.315789474, 0.368421053, 0.3, 0.352941176, 0.368421053, 0.347826087, 0.3, 0.333333333, 0.333333333, 0.318181818, 0.352941176, 0.388888889, 0.333333333, 0.3125, 0.277777778, 0.25, 0.235294118, 0.235294118, 0.235294118, 0.333333333, 0.35, 0.444444444, 0.416666667, 0.384615385)
bin(facial_proc_max, nbins=3, labels = NULL, method = c("length"), na.omit = TRUE)
