# Supplementary material for: A new extinct species of alligator lizard (Squamata: Elgaria) and an expanded perspective on the osteology and phylogeny of Gerrhonotinae
Source: BMC Ecol Evol. 2021 Sep 29;21:184. doi: 10.1186/s12862-021-01912-8 (PMC8482661; doi:10.1186/s12862-021-01912-8)
Supplement: Supplementary file 5 — Additional file 5. Table S1. Continuous character measurements. Measurements (in mm) for continuous characters and relevant ratios for each character. If importing for analysis delete or skip the first row. [file 12862_2021_1912_MOESM5_ESM.xlsx]

## Sheet: Sheet1
				Character 31			Character 3			Character 18
Genus	Species	Collection	Specimen_Number	Frontal_Length	Frontal_Width	FL_FW_ratio	Nas_proc_tp	Total_pmx_tp	NP_Pmx_ratio	Fac_proc_tp	Total_L_max_tp	FP_Mx_ratio
Abronia	campbelli	UTA	35945	8.59	8.11	1.05919	4	9	0.444444	5	18	0.277778
Abronia	campbelli	UTA	35952	10.68	9.73	1.09764	4	9	0.444444	5	18	0.277778
Abronia	gadovii	TCWC	9907	7.71	5.57	1.3842	5	9	0.555556	4	16	0.25
Abronia	gadovii	TCWC	11384	9.41	6.53	1.44104	5	9	0.555556	4	17	0.235294
Abronia	graminea	UTA	38831	7.77	7.24	1.0732	4	9	0.444444	6	18	0.333333
Abronia	graminea	CAS	138886	9.99	9.5	1.05158	4	9	0.444444	6	18	0.333333
Abronia	lythrochila	TNHC	112900	10.29	9.19	1.1197	4	9	0.444444	5	17	0.294118
Abronia	mixteca	UTA	5790	9.38	8.13	1.15375	5	9	0.555556	5	15	0.333333
Abronia	mixteca	UTA	30324	10.37	8.7	1.19195	5	9	0.555556	5	16	0.3125
Abronia	monticola	TNHC	32083	7.14	5.53	1.29114	5	9	0.555556	4	17	0.235294
Abronia	moreletii	TNHC	29675	6.52	4.94	1.31984	3	9	0.333333	4	17	0.235294
Abronia	ornelasi	UTA	6220	7.7	6.63	1.16139	4	9	0.444444	5	15	0.333333
Abronia	taeniata	TCWC	4911	10.22	8.02	1.27431	4	9	0.444444	6	16	0.375
Abronia	taeniata	TCWC	30660	8.84	7.47	1.1834	4	9	0.444444	5	15	0.333333
Barisia	ciliaris	FMNH	30707	11.39	7.85	1.45096	6	9	0.666667	6	18	0.333333
Barisia	imbricata	TNHC	76894	8.86	5.85	1.51453	6	9	0.666667	6	18	0.333333
Barisia	levicollis	MVZ	68782	13.18	8.82	1.49433	5	9	0.555556	8	22	0.363636
Barisia	levicollis	MVZ	68783	12.8	8.3	1.54217	5	9	0.555556	7	21	0.333333
Elgaria	cedrosensis	SDNHM	27702	7.86	5.96	1.31879	3	9	0.333333	6	19	0.315789
Elgaria	cedrosensis	SDNHM	30296	8.39417	6.6842	1.25582	3	9	0.333333	6	19	0.315789
Elgaria	coerulea	TNHC	14643	8.59	6.71	1.28018	5	8	0.625	7	20	0.35
Elgaria	coerulea	TNHC	58792	7.39	5.21	1.41843	4	9	0.444444	6	18	0.333333
Elgaria	kingii	SDNHM	24252	9.21	7.13	1.29173	4	10	0.4	7	20	0.35
Elgaria	kingii	SDNHM	27895	8.68929	6.64744	1.30716	4	9	0.444444	7	21	0.333333
Elgaria	multicarinata	TNHC	4478	8.63	6.35	1.35906	3	9	0.333333	6	17	0.352941
Elgaria	multicarinata	TNHC	35666	11.24	8.3	1.35422	5	9	0.555556	7	20	0.35
Elgaria	nana	SDNHM	17102	10.41	7.72	1.34845	3	9	0.333333	6	18	0.333333
Elgaria	nana	SDNHM	52886	10.3443	7.51692	1.37614	3	9	0.333333	6	19	0.315789
Elgaria	panamintina	MVZ	75918	10.86	7.96	1.36432	4	8	0.5	7	19	0.368421
Elgaria	panamintina	MVZ	191076	22.61	17.53	1.28979	4	9	0.444444	6	20	0.3
Elgaria	paucicarinata	SDNHM	45100	8.98	6.15	1.46016	3	9	0.333333	6	17	0.352941
Elgaria	paucicarinata	SDNHM	45106	9.38024	6.84195	1.37099	4	9	0.444444	7	19	0.368421
Elgaria	peludoverde	LACM	10601	11.9	8.6	1.38372	?	?	?	5	18	0.277778
Elgaria	velazquezi	SDNHM	68677	11.7657	7.91689	1.48616	4	9	0.444444	8	23	0.347826
Elgaria	velazquezi	SDNHM	68678	10.17	7.12	1.42837	3	9	0.333333	6	20	0.3
Gerrhonotus	infernalis	TNHC	18988	15.03	10.62	1.41525	5	9	0.555556	7	21	0.333333
Gerrhonotus	infernalis	TNHC	92262	12.79	9.49	1.34773	5	9	0.555556	7	21	0.333333
Gerrhonotus	liocephalus	TCWC	8585	11.62	8.65	1.34335	4	9	0.444444	7	22	0.318182
Gerrhonotus	lugoi	CM	49012	7.8	5.14	1.51751	5	9	0.555556	6	17	0.352941
Gerrhonotus	lugoi	LACM	116254	8.27	5.71	1.44834	4	9	0.444444	7	18	0.388889
Gerrhonotus	ophiurus	TCWC	35604	10.22	7.4	1.38108	5	9	0.555556	7	21	0.333333
Gerrhonotus	parvus	SRSU	5537	5.5011	4.25759	1.29207	3	9	0.333333	5	16	0.3125
Gerrhonotus	parvus	SRSU	5538	4.99292	3.88841	1.28405	3	9	0.333333	5	18	0.277778
Ophisaurus	mimicus	NCSM	25699	6.16	3.94	1.56345	3	9	0.333333	8	18	0.444444
Pseudopus	apodus	YPM	12870	16	11.53	1.38768	3	9	0.333333	5	12	0.416667
Celestus	enneagrammus	FMNH	108860	6.47	4.35	1.48736	7	9	0.777778	5	13	0.384615
