# Supplementary material for: A new extinct species of alligator lizard (Squamata: Elgaria) and an expanded perspective on the osteology and phylogeny of Gerrhonotinae
Source: BMC Ecol Evol. 2021 Sep 29;21:184. doi: 10.1186/s12862-021-01912-8 (PMC8482661; doi:10.1186/s12862-021-01912-8)
Supplement: Supplementary file 6 — Additional file 6. Table S2. Metrics from parsimony analyses. [file 12862_2021_1912_MOESM6_ESM.xlsx]

## Sheet: Parsimony_stats
	Tree Length	CI	RI	RC
Unconstrained	324	0.42	0.645	0.271
Constrained (both analyses)	343	0.397	0.609	0.241
